# Supplementary material for: Remodeling of dermal adipose tissue alleviates cutaneous toxicity induced by anti-EGFR therapy
Source: eLife. 2022 Mar 24;11:e72443. doi: 10.7554/eLife.72443 (PMC8947768; doi:10.7554/eLife.72443)
Supplement: Figure 4—source data 2. [file elife-72443-fig4-data2.zip]

Archive with 1 entries (1 files):
- Figure 4-source data 2.pptx
