# Supplementary material for: Remodeling of dermal adipose tissue alleviates cutaneous toxicity induced by anti-EGFR therapy
Source: eLife. 2022 Mar 24;11:e72443. doi: 10.7554/eLife.72443 (PMC8947768; doi:10.7554/eLife.72443)
Supplement: Figure 5—source data 1. [file elife-72443-fig5-data1.zip]

Archive with 2 entries (2 files):
- Figure 5-source data 1.pptx
- Figure 4source data 1.zip
